# Supplementary material for: Approximation method for yielding support analysis in high ground stress soft surrounding rock tunnels
Source: PLoS One. 2024 Mar 13;19(3):e0299426. doi: 10.1371/journal.pone.0299426 (PMC10936814; doi:10.1371/journal.pone.0299426)
Supplement: S1 File — (TXT) [file pone.0299426.s001.txt]

import numpy as np
import math

def solveSupport(P, E, μ, r, R):
    sigma_phi = -(1 + r**2/R**2)/(1 - r**2/R**2) * P
    u_rho = -(1 + μ) * P * R / (E * (1 - r**2/R**2)) * (r**2/R**2 + 1 - 2 * μ)
    return sigma_phi, u_rho

def solveRock(P0, λ, P, E1, μ1, R, φ):
    u_rho = -(1 + μ1) * R / E1 * (-P + P0/2 * (1 + λ + (3 - 4 * μ1) * (1 - λ) * math.cos(2 * φ)))
    return u_rho

def solveRockPlastic(P, P0, λ, R, φ, E1, μ1):
    G = E1 / 2 / (1 + μ1)
    C = 3E4
    θ = 18/180 * math.pi
    Z = (1 - math.sin(θ)) / (2 * math.sin(θ))
    FZ = ((1 + λ) * P0 + 2 * C / math.tan(θ)) * (1 - math.sin(θ))
    FM = P + 2 * C / math.tan(θ)
    Rp = R * (FZ / FM)**Z
    f = 2 * Rp * (1 - math.sin(θ)) * P0 / ((1 - λ) * P0 + 2 * C / math.tan(θ)) / math.sin(θ) * math.cos(2 * φ)
    u1 = (Rp**2 + (1 + λ) * Rp * f) / (4 * G * R)
    u2 = math.sin(θ) * ((1 + λ) * P0 + 2 * C / math.tan(θ)) * (1 + (1 - λ) * math.sin(θ) / Rp / (1 - math.sin(θ)) * f) - P0 * (1 - λ) * math.cos(2 * φ)
    u_rho = -u1 * u2
    return u_rho

def suportP(P0, R, r, E, μ, E1, μ1, λ, φ):
    A = E1 / E * (1 + μ) / (1 + μ1) * (r**2 + (1 - 2 * μ) * R**2) / (R**2 - r**2) + 1
    P = P0 / 2 * ((1 + λ) + (3 - 4 * μ1) * (1 - λ) * math.cos(2 * φ)) / A
    return P

def inRockForce(u_rho, P0, λ, E1, μ1, R, φ):
    P = E1 * u_rho / (1 + μ1) / R + P0 / 2 * (1 + λ + (3 - 4 * μ1) * (1 - λ) * math.cos(2 * φ))
    return P

def solve(UF):
    E = 3E10
    μ = 0.25
    r = 2.5
    R = 3
    Area = 0.25 / 1E3
    P0 = 1E5
    λ = 0.8
    E1 = 3E6
    μ1 = 0.25
    φ = 1/6 * math.pi
    n = 4
    P = suportP(P0, R, r, E, μ, E1, μ1, λ, φ)
    sigma_phi, u_rho = solveSupport(P, E, μ, r, R)
    F0 = -sigma_phi * Area
    closest_row_index = np.argmin(np.abs(data[:, 1] - F0))
    U0 = data[closest_row_index, 0]
    NU0 = (R + r) / (2 * R) * (n * U0) / (2 * np.pi)
    U_CR = u_rho - NU0 / 1000
    U_WR = solveRock(P0, λ, P, E1, μ1, R, φ)
    output = np.zeros(21)
    output[0] = u_rho
    i = 0
    while U_CR != U_WR:
        U_WR = (U_CR + U_WR) / 2
        P = inRockForce(U_WR, P0, λ, E1, μ1, R, φ)
        sigma_phi, u_rho = solveSupport(P, E, μ, r, R)
        F0 = -sigma_phi * Area
        closest_row_index = np.argmin(np.abs(data[:, 1] - F0))
        U0 = data[closest_row_index, 0]
        NU0 = (R + r) / (2 * R) * (n * U0) / (2 * np.pi)
        U_CR = u_rho - NU0 / 1000
        U_WR = solveRock(P0, λ, P, E1, μ1, R, φ)
        if (i := i + 1) == 21:
            break
        output[i] = U_WR
    return output

def solveEPlastic(UF):
    E = 3E10
    μ = 0.25
    r = 2.5
    R = 3
    Area = 0.25 / 1E3
    P0 = 1E5
    λ = 0.8
    E1 = 3E6
    μ1 = 0.25
    φ = 1/6 * math.pi
    n = 4
    P_start = 0
    P_end = 1E6
    P = (2 * P_start + P_end) / 3
    sigma_phi, u_rho = solveSupport(P, E, μ, r, R)
    F0 = -sigma_phi * Area
    closest_row_index = np.argmin(np.abs(data[:, 1] - F0))
    U0 = data[closest_row_index, 0]
    NU0 = (R + r) / (2 * R) * (n * U0) / (2 * np.pi)
    U_CR = u_rho - NU0 / 1000
    U_WR = solveRockPlastic(P, P0, λ, R, φ, E1, μ1)
    output = np.zeros(21)
    output[0] = U_WR
    i = 0
    while U_CR != U_WR:
        if U_WR > U_CR:
            P_end = P
            P = (P_start + P_end) / 2
        else:
            P_start = P
            P = (P_start + P_end) / 2
        sigma_phi, u_rho = solveSupport(P, E, μ, r, R)
        F0 = -sigma_phi * Area
        closest_row_index = np.argmin(np.abs(data[:, 1] - F0))
        U0 = data[closest_row_index, 0]
        NU0 = (R + r) / (2 * R) * (n * U0) / (2 * np.pi)
        U_CR = u_rho - NU0 / 1000
        U_WR = solveRockPlastic(P, P0, λ, R, φ, E1, μ1)
        if (i := i + 1) == 21:
            break
        output[i] = U_WR
    return output

data = np.loadtxt('data.txt')
P = solve(data)
np.savetxt('Test.txt', P, delimiter='\t')
