# Supplementary material for: Approximation method for yielding support analysis in high ground stress soft surrounding rock tunnels
Source: PLoS One. 2024 Mar 13;19(3):e0299426. doi: 10.1371/journal.pone.0299426 (PMC10936814; doi:10.1371/journal.pone.0299426)
Supplement: S1 Dataset — (XLSX) [file pone.0299426.s002.xlsx]

## Sheet:  Figure 10
Displacement/mm	Load/kN
0	0
-0.000545959	-2.19792e-10
0.0108	0.1
0.0108	0.1
0.08233	0.65074
0.5258	4.57765
0.94465	8.64924
1.31796	12.6778
1.65149	16.6779
1.95363	20.678
2.23053	24.6782
2.48707	25.8106
2.72705	29.4107
2.95433	33.0109
3.1764	36.6112
3.39924	40.2115
3.62464	43.8117
3.85715	47.4121
4.09888	51.0125
4.35017	54.6128
4.61721	58.2132
4.8979	60.9044
4.93884	61.1155
4.98556	61.3177
5.01752	61.4486
5.07592	61.6119
5.12003	61.7203
5.22043	61.9379
5.38263	62.2092
5.49257	62.3499
5.68833	62.5807
5.80121	62.7323
5.86536	62.7993
5.95181	62.9207
6.04254	63.0374
6.11769	63.156
6.21216	63.3288
6.30987	63.5096
6.39686	63.6608
6.48652	63.8225
6.57973	63.9997
6.63455	64.1077
6.66838	64.1708
6.7121	64.2487
6.76888	64.3508
6.81024	64.4309
6.84575	64.5023
6.88748	64.573
6.96276	64.7115
7.05864	64.8851
7.19688	65.1141
7.35769	65.3878
7.47918	65.5634
7.59748	65.7282
7.75094	65.9294
7.88921	66.0847
8.06039	66.2406
8.45428	66.4638
8.6882	66.5143
8.8946	66.5278
9.09669	66.5366
9.41293	66.5328
9.77941	66.5337
10.7632	66.5809
11.3335	66.6525
12.324	66.7816
13.757	66.9648
14.5233	66.978
15.3683	66.9278
16.0355	66.9384
17.9981	67.2582
18.8606	67.3858
18.9054	67.4007
18.9692	67.4886
19.06	67.4554
19.5615	67.587
20.4025	67.8768
20.5019	67.9216
20.5294	68.0025
20.6565	68.0271
20.9885	68.2495
21.0558	68.2627
21.2167	68.3863
21.4881	68.5627
21.543	68.6119
21.688	68.7184
21.8654	68.8406
21.9849	68.9604
22.1806	69.0998
22.358	69.2184
22.5377	69.3445
22.7161	69.4635
22.7876	69.5488
22.9198	69.6918
22.9961	69.7909
23.0421	69.8571
23.1266	69.991
23.1398	70.0151
23.1919	70.1257
23.2467	70.2325
23.2862	70.3217
23.3513	70.4649
23.4169	70.6042
23.4527	70.6934
23.5099	70.8273
23.5456	70.9208
23.593	71.0334
23.657	71.1969
23.6891	71.2842
23.727	71.3805
23.756	71.4637
23.8041	71.6002
23.8272	71.6679
23.8621	71.7673
23.8976	71.8876
23.923	71.9603
23.9548	72.0667
23.9966	72.2033
24.0211	72.2898
24.0482	72.3847
24.0728	72.4728
24.1006	72.5652
24.1293	72.6726
24.1471	72.7402
24.1708	72.8257
24.2031	72.9431
24.2276	73.0366
24.2726	73.2146
24.3045	73.3384
24.3236	73.4081
24.3456	73.4941
24.3837	73.6436
24.4126	73.7586
24.435	73.8466
24.468	73.984
24.4942	74.0841
24.513	74.1636
24.5331	74.2433
24.5556	74.3333
24.5761	74.4158
24.5942	74.49
24.6173	74.5804
24.6643	74.7658
24.688	74.8682
24.722	75.0011
24.7444	75.0914
24.7726	75.205
24.7974	75.296
24.8195	75.3872
24.8405	75.4741
24.8618	75.5701
24.8784	75.6492
24.9005	75.7639
24.915	75.8279
24.9363	75.9319
24.9482	75.9955
24.9683	76.0962
24.9837	76.1833
24.9958	76.2475
25.0108	76.3263
25.0282	76.4172
25.0439	76.5028
25.0634	76.6136
25.0765	76.6852
25.0919	76.7728
25.1162	76.9161
25.1298	76.9965
25.1532	77.1454
25.1635	77.2019
25.1744	77.2664
25.1901	77.368
25.2084	77.4801
25.2276	77.6063
25.2406	77.6923
25.2523	77.7662
25.2638	77.8423
25.4412	78.9069
25.5073	79.4774
25.5191	79.5384
25.5271	79.6012
25.5347	79.6478
25.5496	79.7478
25.5595	79.8179
25.5698	79.8825
25.5759	79.9257
25.5874	80.002
25.5951	80.0547
25.6038	80.115
25.6147	80.1847
25.6395	80.3548
25.649	80.417
25.6601	80.4901
25.6716	80.5638
25.6801	80.6249
25.6909	80.698
25.701	80.7651
25.7128	80.8433
25.7256	80.9213
25.7374	81.0049
25.7448	81.0545
25.7631	81.1714
25.7739	81.2439
25.7846	81.3154
25.7952	81.3867
25.8052	81.4506
25.8151	81.5148
25.8252	81.5809
25.8344	81.643
25.8447	81.7087
25.8604	81.8052
25.868	81.8629
25.8756	81.9084
25.8865	81.9812
25.9039	82.086
25.9142	82.1607
25.9267	82.2405
25.9373	82.3093
25.9479	82.3787
25.961	82.4617
25.9731	82.5388
25.9882	82.6347
26.0127	82.7752
26.073	83.1586
26.0805	83.2064
26.0862	83.2411
26.0982	83.3165
26.1089	83.3743
26.1141	83.415
26.118	83.4366
26.1365	83.5398
26.1437	83.5774
26.1627	83.6938
26.1789	83.7838
26.2064	83.9403
26.2269	84.0487
26.2748	84.2754
26.3003	84.4083
26.3208	84.4992
26.4481	85.0063
26.9213	87.7612
27.0247	88.3547
27.0431	88.4466
27.3831	90.2565
27.3971	90.351
27.5461	91.1331
27.5703	91.2645
27.591	91.3824
27.6246	91.5543
27.6429	91.6578
27.6545	91.7226
27.6882	91.9071
27.7118	92.0349
27.7243	92.1096
27.7339	92.1645
27.8296	92.6514
28.218	94.8177
28.2351	94.9257
28.5941	97.0677
28.7682	98.3799
28.8626	98.9325
29.3794	102.467
29.8118	105.253
30.0011	106.249
30.1094	106.66
30.1554	106.883
30.186	106.987
30.2121	107.098
30.2355	107.177
30.2955	107.334
30.3151	107.385
30.3413	107.424
30.3997	107.431
30.4895	107.433
30.7491	107.622
30.8037	107.593
30.8295	107.91
30.8506	107.974
30.8805	108.131
30.8941	108.198
30.9341	108.306
30.9496	108.388
30.9929	108.526
31.0079	108.581
31.0497	108.721
31.1005	108.925
31.1469	109.084
31.1618	109.175
31.2206	109.387
31.2793	109.618
31.3033	109.724
31.3512	109.932
31.4132	110.207
31.665	111.166
31.6761	111.329
31.6929	111.399
31.7198	111.519
31.7507	111.632
31.7813	111.763
31.9511	112.416
32.0079	112.619
32.0986	112.884
32.1628	113.018
32.2955	113.23
32.3065	113.323
32.3142	113.354
32.368	113.494
32.3783	113.558
32.3988	113.656
32.5013	114.269
32.7934	116.153
32.8752	116.598
32.9532	116.891
32.9636	116.971
32.9803	117.04
33.0377	117.205
33.0518	117.274
33.1392	117.43
33.1495	117.524
33.164	117.565
33.2126	117.637
33.2739	117.714
33.2853	117.809
33.3097	117.869
33.3582	117.928
33.4139	118.101
33.4205	118.11
33.432	118.139
33.519	118.382
33.5305	118.465
33.575	118.584
33.597	118.699
33.6352	118.814
33.6428	118.869
33.6729	118.948
33.6931	119.027
33.7356	119.18
33.7446	119.252
33.7893	119.405
33.801	119.501
33.8266	119.605
33.847	119.715
33.8728	119.831
33.8917	119.919
33.9205	120.061
33.9611	120.222
33.9833	120.317
34.003	120.403
34.0577	120.702
34.2134	121.456
34.3876	122.464
34.4007	122.549
34.4906	123.025
34.6606	123.912
34.7295	124.207
34.816	124.474
34.8607	124.562
34.8926	124.535
34.9415	124.506
35.0226	124.561
35.0583	124.462
35.0823	125.005
35.1803	125.94
35.6085	129.496
35.9456	132.109
36.053	132.845
36.0673	132.95
36.1281	133.299
36.1422	133.392
36.1973	133.658
36.2128	133.736
36.2502	133.877
36.2556	133.908
36.2792	133.978
36.3099	134.058
36.3262	134.112
36.3573	134.14
36.4288	134.085
36.524	133.829
37.311	128.804
38.5279	139.825
38.4544	130.031
38.6431	133.978
38.6659	134.829
38.6763	135.296
38.761	137.935
38.8509	140.615
38.8548	140.659
38.9014	141.413
39.0509	143.557
39.1611	144.623
39.2353	145.108
39.2449	145.28
39.2837	145.512
39.3145	145.786
39.3387	145.925
39.3593	146.055
39.4072	146.338
39.4137	146.377
39.4581	146.539
39.4655	146.635
39.4738	146.648
39.5346	146.759
39.5533	146.775
39.5704	146.853
39.5856	146.8
39.6418	146.776
39.7176	146.481
39.9001	144.871
41.0083	148.076
41.3166	146.002
41.4384	148.837
41.5669	152.438
41.7851	156.038
42.0619	159.638
42.4023	163.238
42.7686	166.839
43.1253	170.087
43.2032	170.667
43.2211	170.83
43.2622	171.044
43.2685	171.132
43.3024	171.262
43.308	171.331
43.3396	171.426
43.3754	171.535
43.3795	171.563
43.4011	171.577
43.4283	171.597
43.4725	171.484
43.5709	170.798
43.803	166.873
45.7166	171.748

## Sheet:  Figure 13
Displacement/mm	Load/kN	Displacement/mm	Load/kN
0	0	0.04871	0
-0.000545959	-2.19792e-10	0.05277	0.02126
0.0108	0.1	0.05683	0.0638
0.0108	0.1	0.0609	0.08507
0.08233	0.65074	0.06496	0.0638
0.5258	4.57765	0.06902	0.08507
0.94465	8.64924	0.07307	0.10633
1.31796	12.6778	0.07713	0.1276
1.65149	16.6779	0.08119	0.1276
1.95363	20.678	0.08525	0.10633
2.23053	24.6782	0.08931	0.1276
2.48707	25.8106	0.08931	0.14887
2.72705	29.4107	0.09337	0.17014
2.95433	33.0109	0.09743	0.19141
3.1764	36.6112	0.10149	0.19141
3.39924	40.2115	0.10555	0.19141
3.62464	43.8117	0.1096	0.21267
3.85715	47.4121	0.11773	0.21267
4.09888	51.0125	0.12179	0.23394
4.35017	54.6128	0.12585	0.25521
4.61721	58.2132	0.13397	0.27647
4.8979	60.9044	0.13802	0.27647
4.93884	61.1155	0.14208	0.27647
4.98556	61.3177	0.14614	0.29774
5.01752	61.4486	0.15426	0.31901
5.07592	61.6119	0.15832	0.31901
5.12003	61.7203	0.16238	0.34028
5.22043	61.9379	0.16644	0.34028
5.38263	62.2092	0.17456	0.34028
5.49257	62.3499	0.17862	0.36154
5.68833	62.5807	0.18674	0.36154
5.80121	62.7323	0.1908	0.38281
5.86536	62.7993	0.19891	0.40408
5.95181	62.9207	0.20297	0.42535
6.04254	63.0374	0.21109	0.44662
6.11769	63.156	0.21516	0.44662
6.21216	63.3288	0.22327	0.46788
6.30987	63.5096	0.22733	0.48915
6.39686	63.6608	0.23545	0.48915
6.48652	63.8225	0.23951	0.53168
6.57973	63.9997	0.25169	0.55296
6.63455	64.1077	0.25575	0.57422
6.66838	64.1708	0.2598	0.55296
6.7121	64.2487	0.26793	0.57422
6.76888	64.3508	0.27605	0.63802
6.81024	64.4309	0.28416	0.63802
6.84575	64.5023	0.28822	0.65929
6.88748	64.573	0.29634	0.68056
6.96276	64.7115	0.30446	0.72309
7.05864	64.8851	0.31258	0.74436
7.19688	65.1141	0.31664	0.76563
7.35769	65.3878	0.32476	0.7869
7.47918	65.5634	0.33288	0.80817
7.59748	65.7282	0.341	0.82943
7.75094	65.9294	0.34506	0.87196
7.88921	66.0847	0.35317	0.89323
8.06039	66.2406	0.36535	0.91451
8.45428	66.4638	0.36941	0.95704
8.6882	66.5143	0.37753	0.9783
8.8946	66.5278	0.38159	1.02084
9.09669	66.5366	0.39377	1.08464
9.41293	66.5328	0.40189	1.08464
9.77941	66.5337	0.40595	1.12717
10.7632	66.5809	0.41406	1.14844
11.3335	66.6525	0.42218	1.21225
12.324	66.7816	0.4303	1.25478
13.757	66.9648	0.43436	1.25478
14.5233	66.978	0.44248	1.29732
15.3683	66.9278	0.45466	1.36112
16.0355	66.9384	0.45872	1.40366
17.9981	67.2582	0.46684	1.42492
18.8606	67.3858	0.47089	1.46746
18.9054	67.4007	0.48308	1.51
18.9692	67.4886	0.4912	1.57379
19.06	67.4554	0.49526	1.61633
19.5615	67.587	0.49931	1.65887
20.4025	67.8768	0.51555	1.72267
20.5019	67.9216	0.51961	1.7652
20.5294	68.0025	0.52773	1.829
20.6565	68.0271	0.53179	1.85027
20.9885	68.2495	0.54397	1.93534
21.0558	68.2627	0.55209	1.99915
21.2167	68.3863	0.55615	2.04168
21.4881	68.5627	0.56426	2.08421
21.543	68.6119	0.57644	2.14802
21.688	68.7184	0.58456	2.19055
21.8654	68.8406	0.58862	2.25436
21.9849	68.9604	0.59674	2.29689
22.1806	69.0998	0.60892	2.3607
22.358	69.2184	0.61704	2.40323
22.5377	69.3445	0.62109	2.46703
22.7161	69.4635	0.62921	2.50957
22.7876	69.5488	0.6414	2.59463
22.9198	69.6918	0.64951	2.65844
22.9961	69.7909	0.65763	2.67971
23.0421	69.8571	0.66169	2.74351
23.1266	69.991	0.67793	2.87112
23.1398	70.0151	0.68198	2.93492
23.1919	70.1257	0.69011	2.99872
23.2467	70.2325	0.69823	3.04125
23.2862	70.3217	0.71446	3.14759
23.3513	70.4649	0.71852	3.19013
23.4169	70.6042	0.72664	3.25393
23.4527	70.6934	0.73476	3.339
23.5099	70.8273	0.751	3.46661
23.5456	70.9208	0.75912	3.48788
23.593	71.0334	0.76724	3.57294
23.657	71.1969	0.77535	3.63675
23.6891	71.2842	0.7916	3.78562
23.727	71.3805	0.79971	3.82816
23.756	71.4637	0.80783	3.89196
23.8041	71.6002	0.81595	3.93449
23.8272	71.6679	0.83218	4.08337
23.8621	71.7673	0.8403	4.14717
23.8976	71.8876	0.84843	4.23224
23.923	71.9603	0.85654	4.29604
23.9548	72.0667	0.87278	4.42364
23.9966	72.2033	0.88496	4.50871
24.0211	72.2898	0.89307	4.57252
24.0482	72.3847	0.9012	4.63632
24.0728	72.4728	0.91744	4.74266
24.1006	72.5652	0.92961	4.82773
24.1293	72.6726	0.93367	4.9128
24.1471	72.7402	0.94585	4.99787
24.1708	72.8257	0.96209	5.12547
24.2031	72.9431	0.97021	5.21055
24.2276	73.0366	0.97833	5.25308
24.2726	73.2146	0.98644	5.33815
24.3045	73.3384	1.00269	5.50829
24.3236	73.4081	1.01486	5.5721
24.3456	73.4941	1.02298	5.63589
24.3837	73.6436	1.03922	5.7635
24.4126	73.7586	1.04733	5.84857
24.435	73.8466	1.05952	5.93364
24.468	73.984	1.06763	5.99744
24.4942	74.0841	1.08387	6.14632
24.513	74.1636	1.09199	6.21012
24.5331	74.2433	1.10011	6.27393
24.5556	74.3333	1.11229	6.35899
24.5761	74.4158	1.12853	6.52914
24.5942	74.49	1.13664	6.59293
24.6173	74.5804	1.14882	6.65674
24.6643	74.7658	1.15694	6.74181
24.688	74.8682	1.17318	6.89068
24.722	75.0011	1.18536	6.95448
24.7444	75.0914	1.19347	7.03955
24.7726	75.205	1.20159	7.10335
24.7974	75.296	1.22189	7.23097
24.8195	75.3872	1.23001	7.3373
24.8405	75.4741	1.23813	7.4011
24.8618	75.5701	1.25031	7.48618
24.8784	75.6492	1.26655	7.61378
24.9005	75.7639	1.27872	7.67758
24.915	75.8279	1.28684	7.76265
24.9363	75.9319	1.29496	7.82645
24.9482	75.9955	1.30714	7.91152
24.9683	76.0962	1.32338	8.03913
24.9837	76.1833	1.33556	8.1242
24.9958	76.2475	1.34367	8.188
25.0108	76.3263	1.36397	8.33688
25.0282	76.4172	1.37209	8.37941
25.0439	76.5028	1.38427	8.44321
25.0634	76.6136	1.39239	8.54955
25.0765	76.6852	1.41268	8.65589
25.0919	76.7728	1.42081	8.74096
25.1162	76.9161	1.43298	8.80476
25.1298	76.9965	1.4411	8.86856
25.1532	77.1454	1.4614	9.0387
25.1635	77.2019	1.47358	9.08124
25.1744	77.2664	1.4817	9.14504
25.1901	77.368	1.48981	9.20885
25.2084	77.4801	1.51011	9.33645
25.2276	77.6063	1.51823	9.37898
25.2406	77.6923	1.53041	9.46406
25.2523	77.7662	1.53853	9.52786
25.2638	77.8423	1.55476	9.65546
25.4412	78.9069	1.56694	9.698
25.5073	79.4774	1.57507	9.7618
25.5191	79.5384	1.58318	9.80434
25.5271	79.6012	1.60348	9.91067
25.5347	79.6478	1.6116	9.97447
25.5496	79.7478	1.61971	10.0383
25.5595	79.8179	1.62784	10.1021
25.5698	79.8825	1.64813	10.2084
25.5759	79.9257	1.65625	10.2509
25.5874	80.002	1.66437	10.336
25.5951	80.0547	1.67249	10.3786
25.6038	80.115	1.69279	10.4849
25.6147	80.1847	1.7009	10.5487
25.6395	80.3548	1.70902	10.6125
25.649	80.417	1.7212	10.655
25.6601	80.4901	1.7415	10.7614
25.6716	80.5638	1.74962	10.8464
25.6801	80.6249	1.7618	10.889
25.6909	80.698	1.76991	10.9528
25.701	80.7651	1.79021	11.0591
25.7128	80.8433	1.80239	11.1229
25.7256	80.9213	1.81457	11.1867
25.7374	81.0049	1.82674	11.2718
25.7448	81.0545	1.85111	11.3356
25.7631	81.1714	1.86328	11.4207
25.7739	81.2439	1.87546	11.4632
25.7846	81.3154	1.88763	11.5057
25.7952	81.3867	1.91199	11.6121
25.8052	81.4506	1.92417	11.6334
25.8151	81.5148	1.93229	11.6971
25.8252	81.5809	1.94447	11.7184
25.8344	81.643	1.97289	11.8035
25.8447	81.7087	1.98506	11.8247
25.8604	81.8052	1.99725	11.846
25.868	81.8629	2.00942	11.8673
25.8756	81.9084	2.03377	11.9098
25.8865	81.9812	2.05002	11.9098
25.9039	82.086	2.0622	11.9098
25.9142	82.1607	2.07437	11.9311
25.9267	82.2405	2.09873	11.9736
25.9373	82.3093	2.11091	11.9949
25.9479	82.3787	2.12309	12.0162
25.961	82.4617	2.13932	12.0374
25.9731	82.5388	2.16368	12.08
25.9882	82.6347	2.17586	12.1012
26.0127	82.7752	2.18803	12.1438
26.073	83.1586	2.20428	12.1438
26.0805	83.2064	2.22863	12.1863
26.0862	83.2411	2.24081	12.1863
26.0982	83.3165	2.25298	12.2288
26.1089	83.3743	2.26517	12.2501
26.1141	83.415	2.29358	12.3565
26.118	83.4366	2.30576	12.399
26.1365	83.5398	2.31794	12.4415
26.1437	83.5774	2.33012	12.4628
26.1627	83.6938	2.35853	12.5053
26.1789	83.7838	2.37071	12.5053
26.2064	83.9403	2.38289	12.5479
26.2269	84.0487	2.39912	12.5479
26.2748	84.2754	2.42754	12.5266
26.3003	84.4083	2.43972	12.5479
26.3208	84.4992	2.4519	12.5691
26.4481	85.0063	2.46814	12.5904
26.9213	87.7612	2.49249	12.6542
27.0247	88.3547	2.50873	12.6754
27.0431	88.4466	2.52091	12.7393
27.3831	90.2565	2.53715	12.7605
27.3971	90.351	2.5615	12.8031
27.5461	91.1331	2.57774	12.8456
27.5703	91.2645	2.59398	12.8456
27.591	91.3824	2.60616	12.8456
27.6246	91.5543	2.63457	12.8669
27.6429	91.6578	2.65081	12.8669
27.6545	91.7226	2.66705	12.8881
27.6882	91.9071	2.67923	12.9094
27.7118	92.0349	2.70764	12.9094
27.7243	92.1096	2.72388	12.9094
27.7339	92.1645	2.74012	12.9094
27.8296	92.6514	2.75636	12.8881
28.218	94.8177	2.78477	12.9519
28.2351	94.9257	2.80101	12.9945
28.5941	97.0677	2.81725	13.037
28.7682	98.3799	2.83349	13.0795
28.8626	98.9325	2.8619	13.1221
29.3794	102.467	2.87814	13.1221
29.8118	105.253	2.89438	13.1221
30.0011	106.249	2.91061	13.1008
30.1094	106.66	2.94309	13.1221
30.1554	106.883	2.95933	13.1221
30.186	106.987	2.97556	13.1221
30.2121	107.098	2.99181	13.1433
30.2355	107.177	3.02428	13.1859
30.2955	107.334	3.04052	13.2284
30.3151	107.385	3.05675	13.2709
30.3413	107.424	3.06893	13.3135
30.3997	107.431	3.10141	13.3773
30.4895	107.433	3.11359	13.4198
30.7491	107.622	3.12982	13.4411
30.8037	107.593	3.14607	13.4624
30.8295	107.91	3.17448	13.5474
30.8506	107.974	3.19071	13.5474
30.8805	108.131	3.2029	13.5687
30.8941	108.198	3.21913	13.59
30.9341	108.306	3.24754	13.6112
30.9496	108.388	3.26379	13.6325
30.9929	108.526	3.28002	13.6112
31.0079	108.581	3.2922	13.6112
31.0497	108.721	3.32468	13.6325
31.1005	108.925	3.34091	13.6112
31.1469	109.084	3.35716	13.6112
31.1618	109.175	3.36933	13.59
31.2206	109.387	3.4018	13.6325
31.2793	109.618	3.41399	13.6325
31.3033	109.724	3.43022	13.6538
31.3512	109.932	3.44646	13.6538
31.4132	110.207	3.47488	13.6963
31.665	111.166	3.48705	13.7176
31.6761	111.329	3.50329	13.7176
31.6929	111.399	3.51953	13.7388
31.7198	111.519	3.54794	13.7601
31.7507	111.632	3.56419	13.7814
31.7813	111.763	3.57636	13.7814
31.9511	112.416	3.5926	13.7814
32.0079	112.619	3.62102	13.8239
32.0986	112.884	3.63725	13.8452
32.1628	113.018	3.65349	13.8664
32.2955	113.23	3.66567	13.8877
32.3065	113.323	3.69408	13.9302
32.3142	113.354	3.71032	13.9515
32.368	113.494	3.72656	13.9728
32.3783	113.558	3.73874	13.994
32.3988	113.656	3.76715	14.0579
32.5013	114.269	3.78339	14.1004
32.7934	116.153	3.79557	14.1217
32.8752	116.598	3.81181	14.1854
32.9532	116.891	3.83617	14.2492
32.9636	116.971	3.84834	14.2918
32.9803	117.04	3.86052	14.3556
33.0377	117.205	3.87676	14.3769
33.0518	117.274	3.90111	14.4832
33.1392	117.43	3.91735	14.5257
33.1495	117.524	3.92954	14.5895
33.164	117.565	3.94171	14.6533
33.2126	117.637	3.96606	14.8022
33.2739	117.714	3.98231	14.866
33.2853	117.809	3.99448	14.9511
33.3097	117.869	4.01072	15.0361
33.3582	117.928	4.03914	15.2063
33.4139	118.101	4.05131	15.2488
33.4205	118.11	4.06755	15.3552
33.432	118.139	4.08379	15.4402
33.519	118.382	4.11221	15.6104
33.5305	118.465	4.12844	15.6742
33.575	118.584	4.14063	15.7805
33.597	118.699	4.15686	15.8231
33.6352	118.814	4.18527	15.9294
33.6428	118.869	4.20151	15.9506
33.6729	118.948	4.21369	15.9506
33.6931	119.027	4.22993	15.9294
33.7356	119.18	4.25429	15.9294
33.7446	119.252	4.27052	15.9719
33.7893	119.405	4.2827	16.0145
33.801	119.501	4.29894	16.057
33.8266	119.605	4.32735	16.1846
33.847	119.715	4.33953	16.2697
33.8728	119.831	4.35577	16.3335
33.8917	119.919	4.37201	16.4185
33.9205	120.061	4.40043	16.5249
33.9611	120.222	4.41666	16.5887
33.9833	120.317	4.4329	16.6525
34.003	120.403	4.44508	16.7163
34.0577	120.702	4.47755	16.8864
34.2134	121.456	4.49379	16.9715
34.3876	122.464	4.51003	17.0353
34.4007	122.549	4.52627	17.0778
34.4906	123.025	4.55468	17.248
34.6606	123.912	4.57092	17.3543
34.7295	124.207	4.58716	17.4181
34.816	124.474	4.60339	17.5245
34.8607	124.562	4.63587	17.7159
34.8926	124.535	4.65211	17.8222
34.9415	124.506	4.66835	17.9498
35.0226	124.561	4.68459	18.0561
35.0583	124.462	4.71706	18.2476
35.0823	125.005	4.7333	18.3539
35.1803	125.94	4.74953	18.439
35.6085	129.496	4.76578	18.5453
35.9456	132.109	4.80231	18.7367
36.053	132.845	4.81855	18.8218
36.0673	132.95	4.83479	18.9068
36.1281	133.299	4.85102	18.9919
36.1422	133.392	4.8835	19.1621
36.1973	133.658	4.89973	19.2684
36.2128	133.736	4.91597	19.3322
36.2502	133.877	4.93221	19.4173
36.2556	133.908	4.96468	19.5661
36.2792	133.978	4.98093	19.6725
36.3099	134.058	4.99716	19.7363
36.3262	134.112	5.01746	19.8213
36.3573	134.14	5.04993	19.9702
36.4288	134.085	5.06617	20.0978
36.524	133.829	5.08241	20.1404
37.311	128.804	5.09865	20.2254
38.5279	139.825	5.13113	20.3956
38.4544	130.031	5.15142	20.4806
38.6431	133.978	5.16766	20.6083
38.6659	134.829	5.1839	20.7359
38.6763	135.296	5.22043	21.0123
38.761	137.935	5.23667	21.1612
38.8509	140.615	5.25291	21.2888
38.8548	140.659	5.26914	21.4377
38.9014	141.413	5.30162	21.6929
39.0509	143.557	5.31786	21.8205
39.1611	144.623	5.33409	21.9268
39.2353	145.108	5.34628	22.0544
39.2449	145.28	5.37875	22.2671
39.2837	145.512	5.39092	22.3522
39.3145	145.786	5.40717	22.4373
39.3387	145.925	5.4234	22.5223
39.3593	146.055	5.45182	22.6499
39.4072	146.338	5.464	22.735
39.4137	146.377	5.48023	22.7775
39.4581	146.539	5.49648	22.8839
39.4655	146.635	5.52489	23.0753
39.4738	146.648	5.53706	23.1604
39.5346	146.759	5.54925	23.2242
39.5533	146.775	5.56548	23.3092
39.5704	146.853	5.59389	23.4794
39.5856	146.8	5.60608	23.5432
39.6418	146.776	5.62231	23.6282
39.7176	146.481	5.63449	23.692
39.9001	144.871	5.66291	23.8409
41.0083	148.076	5.67509	23.9473
41.3166	146.002	5.69132	24.0111
41.4384	148.837	5.7035	24.0749
41.5669	152.438	5.73192	24.245
41.7851	156.038	5.74409	24.3301
42.0619	159.638	5.76034	24.4151
42.4023	163.238	5.77251	24.4789
42.7686	166.839	5.80093	24.6278
43.1253	170.087	5.81311	24.6916
43.2032	170.667	5.82529	24.798
43.2211	170.83	5.84152	24.883
43.2622	171.044	5.86994	25.0319
43.2685	171.132	5.88212	25.0957
43.3024	171.262	5.89429	25.1808
43.308	171.331	5.91053	25.2446
43.3396	171.426	5.93895	25.3935
43.3754	171.535	5.95113	25.4785
43.3795	171.563	5.96737	25.5423
43.4011	171.577	5.97955	25.6274
43.4283	171.597	6.01202	25.7763
43.4725	171.484	6.0242	25.8613
43.5709	170.798	6.04044	25.9251
43.803	166.873	6.05667	25.9889
45.7166	171.748	6.08509	26.1591
		6.10133	26.2229
		6.1135	26.308
		6.12974	26.393
		6.15816	26.5419
		6.17439	26.6057
		6.18658	26.6695
		6.20281	26.7546
		6.23123	26.9247
		6.24341	27.0311
		6.25964	27.0949
		6.27588	27.1374
		6.3043	27.2863
		6.31647	27.3713
		6.33272	27.4564
		6.34489	27.5415
		6.37331	27.6903
		6.38955	27.7754
		6.40173	27.8605
		6.4139	27.903
		6.44638	28.0731
		6.45856	28.1582
		6.47073	28.2433
		6.48697	28.3284
		6.51539	28.4985
		6.52757	28.5623
		6.53974	28.6474
		6.55598	28.7325
		6.5844	28.9026
		6.59658	28.9877
		6.60876	29.094
		6.62499	29.1365
		6.65341	29.3067
		6.66559	29.3917
		6.67777	29.4768
		6.694	29.5619
		6.71836	29.7108
		6.7346	29.8171
		6.74677	29.9022
		6.76302	29.9872
		6.78737	30.1574
		6.79955	30.2425
		6.81579	30.3275
		6.82796	30.4338
		6.85638	30.6253
		6.86856	30.7103
		6.88074	30.8167
		6.89291	30.9017
		6.92133	31.1144
		6.93351	31.2207
		6.94569	31.3271
		6.96193	31.4122
		6.98628	31.6461
		6.99846	31.7524
		7.01063	31.8801
		7.02688	31.9864
		7.05123	32.2203
		7.06341	32.3479
		7.07559	32.4543
		7.08777	32.5606
		7.11618	32.7733
		7.12836	32.8796
		7.14054	33.0072
		7.15272	33.1348
		7.17708	33.3263
		7.18926	33.4326
		7.20143	33.5602
		7.21361	33.6665
		7.23797	33.8792
		7.25014	33.9855
		7.26232	34.0919
		7.27451	34.2195
		7.29886	34.3896
		7.31104	34.5172
		7.32321	34.6236
		7.3354	34.7086
		7.35975	34.9213
		7.37193	35.0064
		7.38411	35.1127
		7.39629	35.1978
		7.42064	35.4317
		7.43282	35.5168
		7.445	35.6019
		7.45718	35.6869
		7.47747	35.8784
		7.48966	35.9634
		7.50183	36.0698
		7.51401	36.1548
		7.53837	36.325
		7.55054	36.41
		7.55866	36.5164
		7.57084	36.6014
		7.5952	36.8141
		7.60738	36.8992
		7.61955	36.9843
		7.62767	37.0693
		7.65203	37.2607
		7.66421	37.3671
		7.67232	37.4522
		7.6845	37.5585
		7.70886	37.7286
		7.71698	37.835
		7.72916	37.92
		7.74133	38.0051
		7.76164	38.154
		7.77381	38.239
		7.78599	38.3454
		7.79411	38.4517
		7.81847	38.6219
		7.82658	38.7282
		7.83876	38.792
		7.84688	38.8771
		7.87124	39.0472
		7.87936	39.111
		7.89153	39.1961
		7.89965	39.2812
		7.91995	39.4513
		7.93213	39.5364
		7.94025	39.6002
		7.95242	39.6852
		7.97272	39.8554
		7.98084	39.9192
		7.99302	40.0042
		8.00114	40.068
		8.02144	40.2595
		8.03361	40.302
		8.04173	40.3658
		8.04985	40.4509
		8.07015	40.5998
		8.07827	40.6635
		8.09045	40.7486
		8.09856	40.8124
		8.11887	40.9613
		8.12698	41.0251
		8.13916	41.0889
		8.14728	41.1527
		8.16352	41.2803
		8.17164	41.3441
		8.18381	41.4504
		8.19193	41.493
		8.20817	41.6206
		8.21629	41.6844
		8.22847	41.7269
		8.23659	41.812
		8.25282	41.9609
		8.26094	42.0034
		8.26907	42.0672
		8.27718	42.131
		8.29748	42.2373
		8.3056	42.3011
		8.31371	42.3649
		8.32184	42.4288
		8.33807	42.5351
		8.34619	42.5776
		8.35431	42.6627
		8.36243	42.7052
		8.37867	42.8116
		8.38679	42.8754
		8.3949	42.8966
		8.39896	42.9817
		8.4152	43.1093
		8.42332	43.1306
		8.43144	43.1944
		8.43956	43.2582
		8.45174	43.3645
		8.45985	43.4071
		8.46797	43.4496
		8.47609	43.5134
		8.48827	43.5985
		8.49639	43.6835
		8.50451	43.7048
		8.51263	43.7686
		8.5248	43.8324
		8.53293	43.8962
		8.54105	43.9387
		8.54916	44.0025
		8.56134	44.0876
		8.56946	44.1514
		8.57758	44.194
		8.58164	44.2578
		8.59788	44.3216
		8.606	44.3854
		8.61005	44.4066
		8.61817	44.4492
		8.63442	44.5342
		8.63847	44.598
		8.64659	44.6193
		8.65471	44.6618
		8.66689	44.7469
		8.67094	44.7894
		8.67906	44.832
		8.68312	44.8745
		8.69936	44.9596
		8.70342	45.0021
		8.71154	45.0234
		8.71966	45.0659
		8.72778	45.151
		8.73589	45.1935
		8.74402	45.2361
		8.74808	45.2573
		8.76025	45.3211
		8.76431	45.3637
		8.77243	45.385
		8.77649	45.4062
		8.78867	45.5125
		8.79679	45.5338
		8.80085	45.5764
		8.80491	45.5976
		8.81709	45.6614
		8.8252	45.6827
		8.82926	45.7252
		8.83332	45.789
		8.8455	45.8316
		8.84956	45.8741
		8.85768	45.8741
		8.86174	45.9379
		8.87392	45.9804
		8.87797	46.0017
		8.88203	46.0442
		8.88609	46.0868
		8.89828	46.1293
		8.90234	46.1718
		8.90639	46.1931
		8.91451	46.1931
		8.92263	46.2356
		8.92669	46.2994
		8.93075	46.342
		8.93481	46.342
		8.94292	46.4058
		8.95105	46.4271
		8.95511	46.4483
		8.95917	46.4909
		8.96729	46.5334
		8.97134	46.5547
		8.97946	46.5759
		8.98352	46.5972
		8.98758	46.661
		8.9957	46.661
		8.99976	46.6823
		9.00382	46.7248
		9.01194	46.7673
		9.016	46.8099
		9.02006	46.8311
		9.02412	46.8311
		9.03223	46.8949
		9.03629	46.8949
		9.04035	46.9375
		9.04441	46.9587
		9.04847	47.0013
		9.05254	47.0013
		9.05659	47.0225
		9.06065	47.0438
		9.06877	47.1076
		9.07283	47.1076
		9.07689	47.1289
		9.08095	47.1501
		9.08907	47.1927
		9.08907	47.214
		9.09312	47.2565
		9.09718	47.2778
		9.10531	47.299
		9.10937	47.299
		9.11343	47.3415
		9.12154	47.4054
		9.1256	47.4054
		9.12966	47.4266
		9.12966	47.4479
		9.13778	47.4692
		9.14184	47.5117
		9.1459	47.5117
		9.1459	47.533
		9.15401	47.5755
		9.15808	47.5968
		9.15808	47.618
		9.16214	47.6393
		9.17026	47.6606
		9.17432	47.7031
		9.17838	47.7244
		9.18243	47.7669
		9.18649	47.7456
		9.19055	47.7669
		9.19055	47.8094
		9.19867	47.8307
		9.20273	47.852
		9.20273	47.8732
		9.20679	47.8945
		9.21085	47.9158
		9.21491	47.9158
		9.21897	47.9583
		9.22709	47.9796
		9.22709	48.0008
		9.23115	48.0221
		9.23115	48.0434
		9.23926	48.0647
		9.23926	48.0859
		9.24332	48.1072
		9.24738	48.1285
		9.25144	48.1497
		9.25144	48.171
		9.2555	48.171
		9.25956	48.1923
		9.26363	48.2135
		9.26769	48.2348
		9.27174	48.2561
		9.2758	48.2561
		9.27986	48.2986
		9.27986	48.3199
		9.28392	48.3411
		9.28798	48.3624
		9.29204	48.3837
		9.29204	48.4049
		9.2961	48.4049
		9.30016	48.4262
		9.30421	48.4262
		9.30421	48.4475
		9.30827	48.4687
		9.31233	48.49
		9.3164	48.5325
		9.3164	48.5538
		9.32452	48.5751
		9.32858	48.5963
		9.32858	48.6176
		9.33263	48.6389
		9.33669	48.6601
		9.34075	48.6814
		9.34481	48.7027
		9.34887	48.7239
		9.34887	48.7452
		9.35293	48.7452
		9.35699	48.7665
		9.36105	48.7878
		9.3651	48.8303
		9.36917	48.8516
		9.37323	48.8516
		9.37323	48.8728
		9.37729	48.9153
		9.38135	48.9153
		9.38135	48.9579
		9.38541	48.9579
		9.38946	49.0004
		9.39352	48.9792
		9.39352	49.0004
		9.39758	49.0217
		9.40164	49.0217
		9.40164	49.0429
		9.4057	49.0642
		9.4057	49.0855
		9.40976	49.0855
		9.41382	49.1068
		9.41382	49.128
		9.41789	49.128
		9.42194	49.1493
		9.426	49.1706
		9.426	49.1918
		9.43006	49.2344
		9.43412	49.2344
		9.43412	49.2556
		9.43818	49.2556
		9.43818	49.2982
		9.44224	49.3194
		9.4463	49.3407
		9.45036	49.362
		9.45441	49.4045
		9.45847	49.4045
		9.46253	49.4258
		9.46253	49.447
		9.46659	49.447
		9.47066	49.4683
		9.47066	49.4896
		9.47472	49.5108
		9.47878	49.5321
		9.47878	49.5746
		9.48283	49.5534
		9.48689	49.5959
		9.48689	49.6172
		9.49095	49.5959
		9.49095	49.6172
		9.49907	49.6597
		9.49907	49.681
		9.50313	49.681
		9.50719	49.7023
		9.51125	49.7235
		9.51125	49.7448
		9.5153	49.766
		9.51936	49.8086
		9.52343	49.8086
		9.52749	49.8299
		9.53155	49.8937
		9.53561	49.8937
		9.54372	49.9362
		9.54778	49.9575
		9.54778	49.9787
		9.55184	50.0425
		9.5559	50.0638
		9.55996	50.0638
		9.56402	50.1063
		9.56808	50.0851
		9.56808	50.1063
		9.57214	50.1276
		9.5762	50.1701
		9.58026	50.1914
		9.58026	50.2127
		9.58432	50.2127
		9.58838	50.234
		9.59244	50.2552
		9.59244	50.2765
		9.5965	50.2765
		9.60055	50.3403
		9.60461	50.3615
		9.60867	50.3828
		9.61273	50.3828
		9.61679	50.4041
		9.61679	50.4254
		9.62085	50.4679
		9.62491	50.4892
		9.62898	50.5104
		9.63303	50.4892
		9.63303	50.5317
		9.63709	50.5742
		9.64115	50.5742
		9.64521	50.5955
		9.64521	50.6168
		9.65333	50.638
		9.65739	50.6593
		9.65739	50.6806
		9.66145	50.7018
		9.6655	50.7231
		9.66956	50.7443
		9.66956	50.7869
		9.67768	50.7869
		9.68175	50.8082
		9.68175	50.8294
		9.68581	50.8507
		9.69392	50.872
		9.69392	50.8932
		9.69798	50.9145
		9.69798	50.957
		9.7061	50.9996
		9.71016	50.9783
		9.71016	51.0208
		9.71422	51.0208
		9.72234	51.0421
		9.72234	51.0634
		9.7264	51.0846
		9.73045	51.1059
		9.73452	51.1484
		9.73858	51.1697
		9.74264	51.191
		9.7467	51.2122
		9.75075	51.2548
		9.75481	51.2548
		9.75887	51.276
		9.75887	51.2973
		9.76699	51.3399
		9.77105	51.3824
		9.77511	51.4037
		9.78323	51.4249
		9.78729	51.4675
		9.79135	51.4887
		9.79947	51.51
		9.80353	51.5738
		9.80759	51.5951
		9.8157	51.6376
		9.81976	51.6589
		9.82382	51.6801
		9.82788	51.7014
		9.83194	51.7439
		9.83601	51.7652
		9.84006	51.7652
		9.84412	51.7865
		9.85224	51.8077
		9.85224	51.8503
		9.8563	51.8715
		9.86036	51.8928
		9.86848	51.9353
		9.87254	51.9566
		9.8766	51.9566
		9.88065	51.9992
		9.88878	52.0204
		9.89284	52.063
		9.89284	52.0842
		9.8969	52.0842
		9.90501	52.1268
		9.90907	52.148
		9.91313	52.1906
		9.91719	52.1906
		9.92531	52.2544
		9.92937	52.2756
		9.93343	52.2969
		9.93749	52.2969
		9.94561	52.3607
		9.94967	52.382
		9.95373	52.382
		9.95779	52.4032
		9.9659	52.467
		9.96996	52.4883
		9.97402	52.5308
		9.97808	52.5308
		9.9862	52.5734
		9.99026	52.5946
		9.99432	52.6159
		9.99838	52.6159
		10.0065	52.6585
		10.0106	52.6797
		10.0187	52.7222
		10.0227	52.7435
		10.0308	52.8073
		10.0349	52.8286
		10.039	52.8499
		10.043	52.8499
		10.0512	52.9136
		10.0552	52.9349
		10.0633	52.9562
		10.0674	52.9774
		10.0755	53.02
		10.0796	53.0413
		10.0836	53.0625
		10.0877	53.1051
		10.0999	53.1263
		10.1039	53.1688
		10.108	53.1901
		10.112	53.2327
		10.1242	53.2539
		10.1283	53.2752
		10.1323	53.2965
		10.1364	53.339
		10.1486	53.3815
		10.1526	53.4028
		10.1567	53.4241
		10.1648	53.4453
		10.1729	53.4879
		10.177	53.5091
		10.1851	53.5304
		10.1892	53.5517
		10.2013	53.6155
		10.2054	53.658
		10.2095	53.658
		10.2176	53.7005
		10.2257	53.7431
		10.2298	53.7644
		10.2379	53.7856
		10.2419	53.8069
		10.2541	53.8494
		10.2582	53.892
		10.2663	53.9132
		10.2704	53.9345
		10.2825	53.977
		10.2866	54.0196
		10.2907	54.0408
		10.2988	54.1046
		10.311	54.1259
		10.315	54.1684
		10.3191	54.1684
		10.3272	54.1897
		10.3394	54.2322
		10.3434	54.2748
		10.3515	54.2748
		10.3556	54.3173
		10.3678	54.3811
		10.3719	54.3811
		10.38	54.4024
		10.3881	54.4662
		10.4003	54.5087
		10.4043	54.53
		10.4124	54.5725
		10.4165	54.5938
		10.4287	54.6576
		10.4368	54.6789
		10.4409	54.7001
		10.449	54.7214
		10.4611	54.7852
		10.4652	54.8065
		10.4733	54.8277
		10.4774	54.849
		10.4896	54.9128
		10.4977	54.9553
		10.5017	54.9766
		10.5099	54.9979
		10.5221	55.0617
		10.5302	55.0829
		10.5383	55.1042
		10.5423	55.1255
		10.5545	55.168
		10.5626	55.2105
		10.5667	55.2318
		10.5748	55.2531
		10.587	55.3169
		10.5951	55.3381
		10.6032	55.3807
		10.6073	55.4019
		10.6235	55.4445
		10.6276	55.487
		10.6357	55.5083
		10.6438	55.5296
		10.656	55.5934
		10.6641	55.6146
		10.6722	55.6572
		10.6763	55.6784
		10.6925	55.721
		10.6966	55.7848
		10.7047	55.806
		10.7128	55.806
		10.725	55.8698
		10.7331	55.9124
		10.7413	55.9336
		10.7453	55.9549
		10.7615	56.0187
		10.7656	56.04
		10.7737	56.0613
		10.7819	56.0825
		10.7981	56.1463
		10.8021	56.1463
		10.8103	56.2101
		10.8184	56.2101
		10.8306	56.2527
		10.8387	56.2952
		10.8468	56.3165
		10.8549	56.359
		10.8671	56.3803
		10.8752	56.4015
		10.8833	56.4228
		10.8915	56.4441
		10.9077	56.4866
		10.9158	56.5291
		10.9199	56.5291
		10.928	56.5504
		10.9442	56.5929
		10.9523	56.5929
		10.9605	56.6142
		10.9686	56.6567
		10.9848	56.678
		10.9929	56.7206
		10.997	56.7206
		11.0051	56.7418
		11.0214	56.7844
		11.0295	56.7844
		11.0376	56.8056
		11.0457	56.8269
		11.0619	56.8694
		11.0701	56.912
		11.0782	56.912
		11.0863	56.9545
		11.1026	57.0395
		11.1107	57.0608
		11.1188	57.0608
		11.1269	57.1034
		11.1431	57.1884
		11.1513	57.231
		11.1594	57.2735
		11.1675	57.316
		11.1837	57.4011
		11.1919	57.4011
		11.2	57.4436
		11.2081	57.4649
		11.2243	57.55
		11.2325	57.5925
		11.2406	57.6138
		11.2487	57.6563
		11.2649	57.7414
		11.273	57.7839
		11.2812	57.8052
		11.2893	57.8477
		11.3055	57.8903
		11.3136	57.9115
		11.3217	57.9541
		11.3299	57.9753
		11.3461	58.0604
		11.3583	58.0817
		11.3664	58.1242
		11.3745	58.1455
		11.3908	58.2093
		11.3989	58.2305
		11.4111	58.2731
		11.4151	58.2943
		11.4354	58.3369
		11.4435	58.3794
		11.4517	58.3794
		11.4598	58.422
		11.476	58.507
		11.4882	58.507
		11.4963	58.5496
		11.5044	58.5921
		11.5207	58.6346
		11.5328	58.6559
		11.541	58.6771
		11.5491	58.6984
		11.5694	58.7622
		11.5775	58.8048
		11.5856	58.826
		11.5937	58.8686
		11.614	58.8898
		11.6221	58.9111
		11.6303	58.9536
		11.6425	58.9749
		11.6587	59.0387
		11.6668	59.0812
		11.6749	59.1025
		11.6871	59.1238
		11.7074	59.1876
		11.7155	59.2088
		11.7236	59.2301
		11.7318	59.2514
		11.7521	59.2726
		11.7602	59.2939
		11.7723	59.3577
		11.7805	59.379
		11.7967	59.4428
		11.8089	59.4428
		11.817	59.4641
		11.8251	59.4641
		11.8454	59.5491
		11.8535	59.5491
		11.8657	59.5491
		11.8738	59.5917
		11.8941	59.6342
		11.9023	59.6555
		11.9144	59.698
		11.9225	59.7193
		11.9428	59.7618
		11.951	59.7831
		11.9631	59.8256
		11.9713	59.8469
		11.9916	59.8681
		11.9997	59.9107
		12.0119	59.9107
		12.02	59.932
		12.0403	59.9745
		12.0484	59.9957
		12.0606	60.017
		12.0687	60.0595
		12.089	60.0595
		12.1012	60.0595
		12.1093	60.0808
		12.1215	60.0808
		12.1418	60.1234
		12.1499	60.1446
		12.1621	60.1446
		12.1702	60.1872
		12.1905	60.1872
		12.2027	60.2084
		12.2108	60.2084
		12.223	60.2084
		12.2432	60.2297
		12.2554	60.2297
		12.2635	60.251
		12.2757	60.2722
		12.296	60.251
		12.3082	60.251
		12.3204	60.2722
		12.3285	60.2722
		12.3488	60.2935
		12.361	60.2935
		12.3732	60.2935
		12.3853	60.3148
		12.4056	60.336
		12.4178	60.336
		12.4259	60.336
		12.4381	60.336
		12.4625	60.336
		12.4706	60.3148
		12.4827	60.336
		12.4949	60.3573
		12.5152	60.3573
		12.5274	60.3998
		12.5396	60.3998
		12.5518	60.4211
		12.5761	60.4424
		12.5883	60.4636
		12.6005	60.4849
		12.6127	60.5062
		12.6329	60.5487
		12.6532	60.57
		12.6654	60.5912
		12.6776	60.5912
		12.702	60.6338
		12.7141	60.6125
		12.7263	60.6125
		12.7385	60.6338
		12.7629	60.6551
		12.775	60.6551
		12.7872	60.6763
		12.7994	60.6763
		12.8278	60.6976
		12.84	60.7188
		12.8522	60.7401
		12.8643	60.7401
		12.8927	60.7614
		12.9049	60.7614
		12.9171	60.7826
		12.9293	60.8039
		12.9577	60.8252
		12.9699	60.8039
		12.9861	60.8464
		12.9983	60.8464
		13.0267	60.8677
		13.0389	60.889
		13.0551	60.9102
		13.0673	60.9102
		13.0957	60.9315
		13.1079	60.9528
		13.1241	60.9741
		13.1363	60.9741
		13.1647	61.0166
		13.181	61.0379
		13.1931	61.0591
		13.2094	61.0804
		13.2378	61.1229
		13.25	61.1442
		13.2662	61.1655
		13.2784	61.208
		13.3109	61.2293
		13.3231	61.2505
		13.3393	61.2505
		13.3515	61.2718
		13.3839	61.2718
		13.4002	61.2931
		13.4124	61.3356
		13.4286	61.3569
		13.4611	61.3994
		13.4733	61.3994
		13.4895	61.4419
		13.5057	61.4419
		13.5341	61.4845
		13.5504	61.4845
		13.5666	61.527
		13.5829	61.5483
		13.6153	61.6121
		13.6275	61.6121
		13.6437	61.6121
		13.66	61.6334
		13.6925	61.6546
		13.7087	61.6971
		13.7249	61.7184
		13.7412	61.7184
		13.7736	61.7397
		13.7899	61.761
		13.8102	61.8035
		13.8264	61.846
		13.8589	61.8673
		13.8751	61.9311
		13.8914	61.9311
		13.9076	61.9736
		13.9442	62.0162
		13.9604	62.0587
		13.9766	62.1012
		13.9929	62.1225
		14.0294	62.1863
		14.0456	62.1863
		14.0619	62.2288
		14.0781	62.2501
		14.1146	62.2926
		14.1309	62.3352
		14.1512	62.3777
		14.1674	62.3777
		14.204	62.399
		14.2202	62.399
		14.2405	62.399
		14.2567	62.4415
		14.2933	62.5053
		14.3095	62.5053
		14.3298	62.5478
		14.346	62.5691
		14.3826	62.5904
		14.4029	62.6116
		14.4191	62.6329
		14.4394	62.6542
		14.4759	62.6755
		14.4922	62.6967
		14.5125	62.6967
		14.5328	62.718
		14.5693	62.7605
		14.5896	62.8031
		14.6058	62.8243
		14.6261	62.8456
		14.6627	62.8669
		14.683	62.9094
		14.7033	62.9519
		14.7236	62.9732
		14.7601	62.9732
		14.7804	63.0157
		14.7966	63.037
		14.8169	63.037
		14.8575	63.1008
		14.8778	63.1008
		14.8981	63.1221
		14.9144	63.1221
		14.9549	63.1646
		14.9752	63.1646
		14.9955	63.2071
		15.0158	63.2284
		15.0564	63.2709
		15.0767	63.3135
		15.097	63.3773
		15.1133	63.4411
		15.1579	63.5262
		15.1782	63.5687
		15.1944	63.59
		15.2188	63.6325
		15.2553	63.7388
		15.2797	63.7388
		15.2959	63.8026
		15.3203	63.8239
		15.3568	63.8877
		15.3812	63.9302
		15.4015	63.9302
		15.4218	63.9728
		15.4624	64.0579
		15.4827	64.0579
		15.503	64.1004
		15.5233	64.1429
		15.5679	64.1855
		15.5882	64.228
		15.6085	64.2493
		15.6288	64.2493
		15.6735	64.3131
		15.6938	64.3556
		15.7141	64.3769
		15.7384	64.3769
		15.779	64.4194
		15.8034	64.4407
		15.8237	64.4194
		15.844	64.4407
		15.8886	64.4832
		15.9089	64.5257
		15.9333	64.547
		15.9536	64.5683
		15.9982	64.6321
		16.0185	64.6533
		16.0429	64.6746
		16.0632	64.6959
		16.1078	64.6959
		16.1322	64.6959
		16.1525	64.7384
		16.1768	64.7597
		16.2215	64.781
		16.2458	64.781
		16.2661	64.781
		16.2905	64.781
		16.3351	64.8235
		16.3595	64.8447
		16.3839	64.8447
		16.4082	64.8447
		16.4529	64.8873
		16.4772	64.8873
		16.5016	64.8873
		16.5259	64.9298
		16.5746	64.9085
		16.599	64.9085
		16.6234	64.9298
		16.6477	64.9085
		16.6964	64.9085
		16.7167	64.9085
		16.7411	64.9085
		16.7695	64.8873
		16.8182	64.866
		16.8426	64.8873
		16.8669	64.8873
		16.8913	64.8873
		16.9441	64.8873
		16.9684	64.8873
		16.9968	64.866
		17.0212	64.8235
		17.074	64.8022
		17.0983	64.7597
		17.1267	64.7597
		17.1511	64.7384
		17.2039	64.6959
		17.2323	64.6959
		17.2566	64.6746
		17.281	64.6533
		17.3378	64.6321
		17.3622	64.6533
		17.3906	64.6321
		17.415	64.6533
		17.4677	64.6746
		17.4962	64.6959
		17.5246	64.6959
		17.553	64.6959
		17.6058	64.7384
		17.6342	64.8022
		17.6585	64.8235
		17.6869	64.8447
		17.7438	64.9085
		17.7681	64.9085
		17.7965	64.9298
		17.825	64.9085
		17.8818	64.9511
		17.9062	64.9936
		17.9346	65.0149
		17.963	65.0362
		18.0198	65.1
		18.0442	65.1212
		18.0766	65.1425
		18.101	65.1425
		18.1578	65.2063
		18.1863	65.2276
		18.2147	65.2488
		18.2431	65.2701
		18.2999	65.2914
		18.3283	65.3126
		18.3567	65.3126
		18.3852	65.2914
		18.446	65.3339
		18.4745	65.3552
		18.5029	65.3764
		18.5313	65.3977
		18.5881	65.4402
		18.6206	65.4615
		18.649	65.4828
		18.6774	65.4828
		18.7343	65.5678
		18.7627	65.5891
		18.7952	65.6104
		18.8236	65.6104
		18.8804	65.6316
		18.9129	65.6742
		18.9413	65.6954
		18.9697	65.6954
		19.0306	65.738
		19.059	65.7592
		19.0915	65.7592
		19.1199	65.7592
		19.1808	65.8231
		19.2092	65.8443
		19.2417	65.8443
		19.2701	65.8443
		19.331	65.8869
		19.3635	65.9081
		19.3919	65.9294
		19.4203	65.9506
		19.4812	65.9506
		19.5137	66.0145
		19.5421	66.0357
		19.5746	66.0783
		19.6355	66.0995
		19.6639	66.1421
		19.6964	66.1846
		19.7288	66.2059
		19.7897	66.2484
		19.8222	66.3122
		19.8506	66.3335
		19.8831	66.376
		19.944	66.4398
		19.9765	66.4823
		20.0049	66.5249
		20.0373	66.5461
		20.0982	66.5887
		20.1307	66.6312
		20.1632	66.6525
		20.1916	66.6737
		20.2566	66.7163
		20.289	66.7375
		20.3175	66.7801
		20.3499	66.8439
		20.4149	66.929
		20.4474	66.9928
		20.4798	67.014
		20.5083	67.0778
		20.5732	67.1629
		20.6057	67.1842
		20.6381	67.2054
		20.6706	67.248
		20.7356	67.333
		20.764	67.3969
		20.7965	67.4394
		20.8289	67.4607
		20.8939	67.5245
		20.9264	67.567
		20.9588	67.6308
		20.9913	67.6733
		21.0563	67.7371
		21.0887	67.7797
		21.1212	67.8222
		21.1537	67.8435
		21.2186	67.9285
		21.2511	67.9711
		21.2836	67.9923
		21.3201	68.0349
		21.3851	68.1412
		21.4135	68.1625
		21.45	68.2263
		21.4825	68.2901
		21.5475	68.3752
		21.5799	68.4177
		21.6124	68.4815
		21.6449	68.5453
		21.7139	68.6516
		21.7464	68.6729
		21.7788	68.7367
		21.8113	68.758
		21.8803	68.8431
		21.9128	68.9069
		21.9453	68.9706
		21.9818	69.0132
		22.0468	69.1195
		22.0792	69.2046
		22.1158	69.2259
		22.1483	69.2684
		22.2173	69.3534
		22.2497	69.3747
		22.2822	69.396
		22.3147	69.4173
		22.3837	69.4598
		22.4162	69.5023
		22.4527	69.5449
		22.4892	69.5874
		22.5542	69.6725
		22.5867	69.6938
		22.6232	69.7363
		22.6557	69.7788
		22.7247	69.8426
		22.7612	69.9064
		22.7937	69.9277
		22.8262	69.9702
		22.8992	70.0766
		22.9317	70.1616
		22.9683	70.1829
		23.0007	70.2042
		23.0697	70.3318
		23.1063	70.3956
		23.1428	70.4594
		23.1753	70.5019
		23.2443	70.6508
		23.2808	70.7359
		23.3174	70.7784
		23.3498	70.8209
		23.4229	70.9485
		23.4554	71.0123
		23.4919	71.0761
		23.5285	71.1399
		23.5975	71.2675
		23.634	71.3101
		23.6665	71.3313
		23.703	71.3951
		23.7761	71.459
		23.8126	71.5228
		23.8451	71.5653
		23.8816	71.6078
		23.9506	71.6929
		23.9872	71.7567
		24.0237	71.7992
		24.0602	71.863
		24.1293	72.0119
		24.1658	72.097
		24.2023	72.1395
		24.2389	72.2033
		24.3119	72.3097
		24.3444	72.3522
		24.3809	72.4373
		24.454	72.5436
		24.4905	72.6074
		24.5271	72.6925
		24.5636	72.735
		24.6001	72.7775
		24.6732	72.8626
		24.7098	72.9052
		24.7463	72.969
		24.7828	73.0115
		24.8559	73.1391
		24.8924	73.1603
		24.9249	73.2241
		24.9655	73.2667
		25.0345	73.373
		25.071	73.4368
		25.1116	73.5006
		25.1441	73.5644
		25.2213	73.6495
		25.2537	73.692
		25.2903	73.7346
		25.3309	73.7984
		25.4039	73.9047
		25.4404	73.9473
		25.477	74.0323
		25.5135	74.0749
		25.5866	74.2025
		25.6231	74.2663
		25.6597	74.3088
		25.6962	74.3726
		25.7693	74.5002
		25.8058	74.564
		25.8423	74.6278
		25.8789	74.6703
		25.956	74.7767
		25.9925	74.8405
		26.0291	74.883
		26.0656	74.9256
		26.1387	75.0319
		26.1793	75.0957
		26.2158	75.1595
		26.2523	75.202
		26.3254	75.3297
		26.362	75.3509
		26.3985	75.3722
		26.4756	75.4785
		26.5121	75.5211
		26.5487	75.5636
		26.5893	75.6274
		26.6623	75.7337
		26.6989	75.7975
		26.7395	75.8401
		26.776	75.8826
		26.8491	76.0102
		26.8897	76.074
		26.9262	76.1378
		26.9627	76.1804
		27.0399	76.3292
		27.0764	76.393
		27.1129	76.4568
		27.1535	76.5419
		27.2307	76.6482
		27.2672	76.712
		27.3037	76.7759
		27.3443	76.8397
		27.4174	76.9673
		27.4539	77.0736
		27.4945	77.1161
		27.5311	77.2012
		27.6082	77.3713
		27.6488	77.4351
		27.6853	77.5202
		27.7219	77.584
		27.799	77.6903
		27.8355	77.7541
		27.8761	77.8179
		27.9126	77.8817
		27.9898	77.9881
		28.0304	78.0306
		28.0669	78.0944
		28.1075	78.137
		28.1846	78.2858
		28.2212	78.3496
		28.2618	78.4134
		28.2983	78.4985
		28.3754	78.6261
		28.416	78.6899
		28.4525	78.7537
		28.4931	78.8175
		28.5703	78.9239
		28.6068	78.9664
		28.6474	79.0302
		28.688	79.094
		28.7651	79.2004
		28.8017	79.2641
		28.8423	79.3067
		28.8788	79.3705
		28.9559	79.5194
		28.9965	79.5619
		29.0371	79.6044
		29.0736	79.6682
		29.1508	79.7746
		29.1914	79.8384
		29.232	79.8809
		29.2685	79.9022
		29.3497	79.9872
		29.3862	80.0298
		29.4268	80.0723
		29.4674	80.1148
		29.5445	80.2212
		29.5811	80.2637
		29.6217	80.3062
		29.6623	80.3488
		29.7394	80.4551
		29.7759	80.4976
		29.8165	80.5402
		29.8571	80.5827
		29.9342	80.7103
		29.9748	80.7741
		30.0154	80.838
		30.052	80.923
		30.1332	81.0294
		30.1737	81.0719
		30.2143	81.1357
		30.2509	81.2208
		30.3321	81.3484
		30.3686	81.4122
		30.4092	81.476
		30.4498	81.561
		30.5269	81.7099
		30.5675	81.7524
		30.6081	81.8375
		30.6487	81.88
		30.7258	82.0077
		30.7664	82.0715
		30.807	82.114
		30.8476	82.1991
		30.9247	82.3054
		30.9653	82.3267
		31.0019	82.3692
		31.0425	82.4117
		31.1237	82.4968
		31.1602	82.5393
		31.2008	82.5819
		31.2414	82.6244
		31.3226	82.7095
		31.3591	82.7946
		31.3997	82.8158
		31.4403	82.8796
		31.5215	82.986
		31.558	83.0285
		31.5986	83.071
		31.6392	83.1136
		31.7204	83.2412
		31.7569	83.305
		31.7975	83.3688
		31.8381	83.4326
		31.9193	83.5602
		31.9599	83.6027
		32.0005	83.6453
		32.0411	83.6878
		32.1182	83.7941
		32.1588	83.8154
		32.1994	83.8367
		32.24	83.9005
		32.3212	83.9643
		32.3577	84.0281
		32.3983	84.1131
		32.4389	84.1557
		32.5201	84.2833
		32.5607	84.3471
		32.6013	84.4109
		32.6419	84.4747
		32.7231	84.6236
		32.7637	84.7086
		32.8043	84.7937
		32.8449	84.8575
		32.926	84.9851
		32.9626	85.0702
		33.0032	85.1552
		33.0438	85.1978
		33.1249	85.3679
		33.1656	85.4105
		33.2061	85.4743
		33.2467	85.5806
		33.332	85.7082
		33.3726	85.7933
		33.4132	85.8571
		33.4538	85.9421
		33.535	86.1123
		33.5755	86.1974
		33.6161	86.2612
		33.6567	86.3462
		33.7379	86.4951
		33.7785	86.5589
		33.8191	86.644
		33.8597	86.6865
		33.9409	86.8141
		33.9815	86.8992
		34.0221	86.963
		34.0627	87.0268
		34.1439	87.1757
		34.1885	87.2182
		34.2291	87.282
		34.2697	87.3458
		34.3509	87.4522
		34.3915	87.4947
		34.4321	87.5372
		34.4727	87.5585
		34.5579	87.6223
		34.5985	87.6648
		34.6391	87.6861
		34.6797	87.7074
		34.7609	87.7712
		34.8015	87.8137
		34.8421	87.8562
		34.8827	87.9413
		34.9639	88.0689
		35.0085	88.1327
		35.0491	88.2178
		35.0897	88.2816
		35.1709	88.4092
		35.2115	88.4943
		35.2521	88.5581
		35.2927	88.6006
		35.3779	88.7707
		35.4185	88.8133
		35.4591	88.8771
		35.4997	88.9621
		35.5809	89.0897
		35.6215	89.1535
		35.6662	89.2386
		35.7067	89.3024
		35.7879	89.43
		35.8285	89.4513
		35.8691	89.4938
		35.9097	89.5364
		35.995	89.6214
		36.0356	89.664
		36.0762	89.749
		36.1168	89.7703
		36.202	89.9192
		36.2426	89.9617
		36.2832	90.0042
		36.3238	90.0468
		36.409	90.1957
		36.4496	90.2382
		36.4902	90.2807
		36.5308	90.3233
		36.612	90.3658
		36.6566	90.3871
		36.6972	90.4083
		36.7379	90.4083
		36.819	90.4296
		36.8596	90.4721
		36.9002	90.4934
		36.9449	90.5147
		37.0261	90.621
		37.0667	90.6848
		37.1073	90.7274
		37.1478	90.7912
		37.2331	90.94
		37.2737	91.0251
		37.3143	91.0889
		37.3549	91.174
		37.4401	91.3016
		37.4807	91.3866
		37.5213	91.4292
		37.566	91.5143
		37.6472	91.6844
		37.6918	91.7482
		37.7324	91.812
		37.773	91.8971
		37.8582	92.0459
		37.8988	92.131
		37.9394	92.2161
		37.98	92.2799
		38.0653	92.4075
		38.1059	92.45
		38.1465	92.5351
		38.1911	92.6202
		38.2723	92.7478
		38.317	92.8328
		38.3576	92.9179
		38.3982	92.9817
		38.4834	93.1093
		38.524	93.1731
		38.5646	93.2794
		38.6093	93.3433
		38.6904	93.5134
		38.7351	93.5985
		38.7757	93.6623
		38.8163	93.7261
		38.9015	93.8962
		38.9462	93.96
		38.9868	94.0451
		39.0274	94.1302
		39.1126	94.3003
		39.1532	94.3641
		39.1938	94.4279
		39.2385	94.4917
		39.3196	94.6406
		39.3643	94.7044
		39.4049	94.7895
		39.4455	94.8533
		39.5307	95.0234
		39.5713	95.0659
		39.616	95.1297
		39.6566	95.1935
		39.7418	95.3211
		39.7824	95.4062
		39.823	95.47
		39.8677	95.5338
		39.9489	95.6614
		39.9894	95.704
		40.0341	95.7465
		40.0747	95.789
		40.1599	95.8741
		40.2005	95.9379
		40.2411	96.0017
		40.2858	96.0655
		40.367	96.2144
		40.4116	96.2569
		40.4522	96.3207
		40.4928	96.3632
		40.5781	96.5121
		40.6187	96.5759
		40.6633	96.6185
		40.7039	96.6823
		40.7851	96.7886
		40.8297	96.8524
		40.8704	96.9162
		40.915	96.9587
		41.0003	97.2094
		41.0408	97.347
		41.0814	97.5305
		41.122	97.6681
		41.2073	97.9433
		41.2519	98.0809
		41.2925	98.1727
		41.3331	98.2644
		41.4184	98.3562
		41.459	98.3562
		41.5036	98.3103
		41.5442	98.2644
		41.6295	98.1268
		41.6701	98.1727
		41.7147	98.2185
		41.7553	98.2185
		41.8406	98.2185
		41.8811	98.2185
		41.9217	98.2644
		41.9664	98.4479
		42.0476	98.5855
		42.0922	98.6314
		42.1328	98.6773
		42.1734	98.7231
		42.2587	98.9525
		42.3033	99.0901
		42.3439	99.2277
		42.3886	99.2736
		42.4698	99.5488
		42.5144	99.6864
		42.555	99.7323
		42.5956	99.8699
		42.6809	100.237
		42.7214	100.42
		42.7661	100.512
		42.8067	100.696
		42.892	101.017
		42.9325	101.154
		42.9772	101.292
		43.0178	101.521
		43.103	101.842
		43.1477	102.026
		43.1883	102.163
		43.2329	102.347
		43.3141	102.668
		43.3588	102.806
		43.3994	102.943
		43.44	103.081
		43.5252	103.402
		43.5699	103.494
		43.6105	103.631
		43.651	103.677
		43.7363	103.907
		43.781	103.998
		43.8216	104.09
		43.8662	104.228
		43.9515	104.549
		43.992	104.641
		44.0326	104.732
		44.0773	104.824
		44.1585	104.962
		44.2031	104.962
		44.2437	105.145
		44.2884	105.191
		44.3696	105.374
		44.4142	105.466
		44.4548	105.512
		44.4995	105.65
		44.5807	105.925
		44.6253	106.063
		44.6659	106.108
		44.7106	106.246
		44.7918	106.475
		44.8364	106.659
		44.877	106.797
		44.9217	106.98
		45.0029	107.209
		45.0475	107.393
		45.0881	107.53
		45.1328	107.714
		45.2139	107.943
		45.2586	108.127
		45.2992	108.264
		45.3438	108.402
		45.425	108.677
		45.4697	108.815
		45.5103	108.952
[truncated: 233 more rows]

## Sheet:  Figure 14
Numbers of Iterations	Displacement/10-3m	Displacement/10-3m
0	-4.88445e-05	-4.88445e-05
1	-0.01633	-0.03261
2	-0.02271	-0.02908
3	-0.02506	-0.02741
4	-0.02599	-0.02692
5	-0.02637	-0.02674
6	-0.02652	-0.02667
7	-0.02657	-0.02662
8	-0.02659	-0.02662
9	-0.02661	-0.02662
10	-0.02661	-0.02662
11	-0.02662	-0.02662
12	-0.02662	-0.02662
13	-0.02662	-0.02662
14	-0.02662	-0.02662
15	-0.02662	-0.02662
16	-0.02662	-0.02662
17	-0.02662	-0.02662
18	-0.02662	-0.02662
19	-0.02662	-0.02662
20	-0.02662	-0.02662

## Sheet:  Figure 15
Numbers of Iterations	Support Force/kN
0	99.9609
1	86.9364
2	81.8358
3	79.9554
4	79.2108
5	78.9078
6	78.7858
7	78.7447
8	78.7241
9	78.7139
10	78.7087
11	78.7062
12	78.7049
13	78.7043
14	78.7039
15	78.7038
16	78.7037
17	78.7036
18	78.7036
19	78.7036
20	78.7036

## Sheet:  Figure 16
Numbers of Iterations	Displacement/10-3m
-0.0114	-0.03307
-0.0315	-0.03294
-0.06723	-0.03301
-0.04457	-0.03297
-0.03722	-0.03296
-0.03418	-0.03295
-0.0328	-0.03296
-0.03348	-0.03295
-0.03314	-0.03295
-0.03297	-0.03295
-0.03289	-0.03295
-0.03293	-0.03295
-0.03295	-0.03295
-0.03294	-0.03295
-0.03294	-0.03295
-0.03294	-0.03295
-0.03294	-0.03295
-0.03294	-0.03295
-0.03294	-0.03295
-0.03294	-0.03295
-0.03294	-0.03295

## Sheet:  Figure 17
Numbers of Iterations	Support Force/kN	Support Force/kN	Support Force/kN
0	1000000	500000	0
1	500000	250000	0
2	250000	125000	0
3	250000	187500	125000
4	250000	218750	187500
5	250000	234375	218750
6	250000	242188	234375
7	242188	238281	234375
8	242188	240234	238281
9	242188	241211	240234
10	242188	241699	241211
11	241699	241455	241211
12	241455	241333	241211
13	241455	241394	241333
14	241394	241364	241333
15	241394	241379	241364
16	241394	241386	241379
17	241386	241383	241379
18	241386	241385	241383
19	241385	241384	241383
20	241384	241383	241383

## Sheet:  Figure 18
Numbers of Iterations	Displacement/10-3m	Displacement/10-3m	Displacement/10-3m
0	-4.88445e-05	-4.88445e-05	-4.88445e-05
1	-0.0109	-0.01633	-0.03261
2	-0.01734	-0.02271	-0.02527
3	-0.02119	-0.02506	-0.02687
4	-0.0234	-0.02599	-0.02657
5	-0.02467	-0.02637	-0.02662
6	-0.02544	-0.02652	-0.02662
7	-0.02591	-0.02657	-0.02662
8	-0.02619	-0.02659	-0.02662
9	-0.02636	-0.02661	-0.02662
10	-0.02646	-0.02661	-0.02662
11	-0.02653	-0.02662	-0.02662
12	-0.02656	-0.02662	-0.02662
13	-0.02658	-0.02662	-0.02662
14	-0.02659	-0.02662	-0.02662
15	-0.0266	-0.02662	-0.02662
16	-0.02661	-0.02662	-0.02662
17	-0.02661	-0.02662	-0.02662
18	-0.02662	-0.02662	-0.02662
19	-0.02662	-0.02662	-0.02662
20	-0.02662	-0.02662	-0.02662
